# Supplementary material for: Causal and Synthetic Associations of Variants in the SERPINA Gene Cluster with Alpha1-antitrypsin Serum Levels
Source: PLoS Genet. 2013 Aug 22;9(8):e1003585. doi: 10.1371/journal.pgen.1003585 (PMC3749935; doi:10.1371/journal.pgen.1003585)
Supplement: Table S8 — Descriptions and acknowledgments of individual studies contributing to the SNP association analyses with FEV1. (XLS) [file pgen.1003585.s012.xls]

## Sheet: Study description
Table S8. Descriptions and acknowledgments of individual studies contributing to the SNP association analyses with FEV1 .
Study	General Description	Acknowledgments
British 1958 Birth Cohort (B58C)	The British 1958 Birth Cohort is an ongoing follow-up of all persons born in England, Scotland and Wales during one week in 1958. At the age of 44-45 years, the cohort were followed up with a biomedical examination, including spirometry as described in more detail elsewhere [Strachan DP, et al. (2007). Int J Epidemiol 36: 522-531] and blood sampling, from which a DNA collection was established as…	We acknowledge use of phenotype and genotype data from the British 1958 Birth Cohort DNA collection, funded by the Medical Research Council and Wellcome Trust.
Busselton Health Study (BHS)	The Busselton Health Study (BHS) is a longitudinal survey of the town of Busselton in the south-western region of Western Australia that began in 1966. In 1994/1995 a cross-sectional community follow-up study was undertaken where blood was taken for DNA extraction. A sample of 1,168 European-ancestry individuals were genotyped using the Illumina 610-Quad BeadChip (BHS1), and subsequent genotyping…	The Busselton Health Study (BHS) acknowledges the generous support for the 1994/1995 follow-up study from Healthway, Western Australia, and the numerous Busselton community volunteers who assisted with data collection and the study participants from the Shire of Busselton. The Busselton Health Study is supported by The Great Wine Estates of the Margaret River region of Western Australia.
Copenhagen City Heart Study (Copenhagen)	This prospective general population sample was initiated in 1976 and up until now the participants have been invited to four examinations. At each examination, a questionnaire was completed concerning life style factors and physical measurements were taken. At the third examination in 1991-1994, blood samples were drawn for DNA extraction; 8,338 samples were genotyped for S, Z, or rs4905179. The …	Hanne Damm, Anne-Merete Bengtsen, and Charlotte Worm are thanked for expert technical assistance and the participants of the Copenhagen City Heart Study for their willingness to participate.
CROTIA-Korcula, CROTIA-Split, CROTIA-Vis (Korcula, Split, Vis)	The CROATIA-Korcula study includes 969 Croatians between the ages of 18 and 98. The field work was performed in 2007 and 2008 in the eastern part of the island, targeting healthy volunteers from the town of Korčula and the villages of Lumbarda, Žrnovo and Račišće. The CROATIA-Split study is a population-based, cross-sectional study in the Dalmatian City of Split which was undertaken between 2009 …	The CROATIA studies would like to acknowledge the invaluable contributions of the recruitment teams (including those from the Institute of Anthropological Research in Zagreb) in Vis, Korcula and Split, the administrative teams in Croatia and Edinburgh, and the people of Vis, Korcula and Split.
The eQTL-Study (University of British Columbina (UBC) and University of Groningen (Groningen))	University of British Columbia: Lung specimens were provided by the James Hogg Research Center Biobank at St Paul's Hospital and subjects provided written informed consent. The study was approved by the ethics committees at the UBC-Providence Health Care Research Institute Ethics Board, UBC Ethics approval number H09-00801. University of Groningen: Lung specimens were provided by the local tissue…	The UBC biobank that was used for the lung gene expression analyses was developed by Drs J C Hogg, Don Sin and P D Pare with the technical assistance of Dr Mark Elliott.
Kooperative Gesundheitsforschung in der Region Augsburg (KORA S3, KORA F4)	The KORA studies (Cooperative Health Research in the Region of Augsburg) are a series of independent population based studies from the general population living in the region of Augsburg, Southern Germany [Holle R, et al. (2005). Gesundheitswesen 67 Suppl 1: S19-S25; Wichmann H-E, et al. (2005). Gesundheitswesen 67 Suppl 1: S26-S30]. The KORA S3 study including 4,856 individuals was conducted in …	The KORA authors acknowledge all members of field staffs who were involved in the planning and conduction of the KORA Augsburg studies, as well as all KORA study participants.
Lothian Birth Cohort 1936 (LBC36)	The Lothian Birth Cohort 1936 consists of 1,091 relatively healthy individuals assessed on cognitive and medical traits at 70 years of age. They were born in 1936, most took part in the Scottish Mental Survey of 1947, and almost all lived independently in the Lothian region of Scotland. A full description of participant recruitment and testing can be found elsewhere [Deary IJ, et al. (2007). BMC …	We thank the LBC36 participants and research team members. We thank the nurses and staff at the Wellcome Trust Clinical Research Facility, where subjects were tested and the genotyping was performed.
Lung Health Study (LHS)	The Lung Health Study (LHS) was a clinical trial sponsored by the National Heart, Lung and Blood Institute (Anthonisen NR, et al. (1994). JAMA 272: 1497-1505). The LHS was conducted at 10 medical centers in North America and a total of 5,887 smokers aged 35–60 with spirometric evidence of mild to moderate lung function impairment were recruited. Lung function measurements in the LHS were performe…	We thank John Connett, Helen Voelker, and Kathy Farnell of the LHS Data Coordinating Center, University of Minnesota, for assistance with the LHS database. We also thank Nadia Hansel, Nicholas Rafaels, Kathleen Barnes (Johns Hopkins University), and Denise Daley (University of British Columbia) for supplying the rs4905179 data.
Northern Finland Birth Cohort 1966 (NFBC66)	The Northern Finland Birth Cohort study programme was initiated in the 1960s. A population sample of women in the provinces of Lapland and Oulu was followed since the 24th gestation week and gave birth to a total of 12 231 children in 1966 which henceforward represented the Northern Finland Birth Cohort 1966 (NFBC66). This cohort had spirometry done at the age of 31 years. A Vitalograph P-model s…	We thank the late Professor Paula Rantakallio (launch of NFBC66), and Ms Outi Tornwall and Ms Minttu Jussila (DNA biobanking). The authors would like to acknowledge the contribution of the late Academian of Science Leena Peltonen.
Northern Swedish Population Health Study (NSPHS)	The Northern Swedish Population Health Study (NSPHS) is part of the European Network on Special Populations (EUROSPAN), focusing on remote, rural populations from across Europe. NSPHS is a population-based, cross-sectional study of the populations in the Karesuando, Soppero and Vittangi areas north of the Arctic Circle in Northern Sweden. The NSPHS study was approved by the local ethics committee…	We thank district nurse Svea Hennix for data collection, Inger Jonasson for logistics and coordination of the health survey and all the participants from the community for their interest and willingness to contribute to this study.
Orkney Complex Disease Study (ORCADES)	The Orkney Complex Disease Study (ORCADES) was performed in the Scottish archipelago of Orkney and collected data between 2005 and 2011. Data for 889 participants aged 18 to 100 years from a subgroup of ten islands were used for this analysis. DNA extraction for ORCADES was carried out by the Genetics Core Laboratory at the Wellcome Trust Clinical Research Facility, WGH, Edinburgh, Scotland. SNP …	ORCADES would like to acknowledge the invaluable contributions of Lorraine Anderson, the research nurses in Orkney, and the administrative team in Edinburgh.
Study of Health in Pomerania (SHIP)	The Study of Health in Pomerania (SHIP) is a cross-sectional survey in West Pomerania, the north-east area of Germany [Völzke H, et al. (2011). Int J Epidemiol 40: 294-307]. A sample from the population aged 20 to 79 years was drawn from population registries. First, the three cities of the region (with 17,076 to 65,977 inhabitants) and the 12 towns (with 1,516 to 3,044 inhabitants) were selected…
